# Supplementary material for: A co-culture model to study modulators of tumor immune evasion through scalable arrayed CRISPR-interference screens
Source: Front Immunol. 2024 Oct 21;15:1444886. doi: 10.3389/fimmu.2024.1444886 (PMC11532180; doi:10.3389/fimmu.2024.1444886)
Supplement: Supplementary file 4 [file Table1.xlsx]

## Sheet: qPCR_Primers
Primer_name	Sequence/BIORAD_ID
YWHAZ_FW	ACTTTTGGTACATTGTGGCTTCAA
YWHAZ_REV	CCGCCAGGACAAACCAGTAT
TBP_FW	CACGAACCACGGCACTGATT
TBP_REV	TTTTCTTGCTGCCAGTCTGGAC
B2M_FW	TGCTGTCTCCATGTTTGATGTATCT
B2M_REV	TCTCTGCTCCCCACCTCTAAGT
UBC_FW	ATTTGGGTCGCGGTTCTTG
UBC_REV	TGCCTTGACATTCTCGATGGT
GADPH_FW	TCAAGGCTGAGAACGGGAAG
GADPH_REV	CGCCCCACTTGATTTTGGAG
STAT1	qHsaCED0043612
IFNGR2	qHsaCED0045843
CD274	qHsaCID0036468
MLANA	qHsaCED0057052
PDCD1	qHsaCID0014211
MYC	qHsaCID0012921
NEAT1_FW	GCGCCTGGGTGTAGTTGTGG
NEAT1_REV	CCACAACTACACCCAGGCGC
DPH1_FW	GGCGGCGCTGGTCGTATC
DPH1_REV	GATACGACCAGCGCCGCC

## Sheet: sgRNA_CRISPRi
Gene_name	5'_append	Sequence	3'_append
PDL-1_S	TTG	TTGTAAATGAGATTTTCACC	GTTTAAGAGC
PDL-1_AS	TTAGCTCTTAAAC	GGTGAAAATCTCATTTACAA	CAACAAG
sgMLANA_1_S	TTG	CTATCATGGGACTCAAAACC	GTTTAAGAGC
sgMLANA_1_AS	TTAGCTCTTAAAC	GGTTTTGAGTCCCATGATAG	CAACAAG
sgMLANA_2_S	TTG	GTGTATGAAGACTGCTTCTC	GTTTAAGAGC
sgMLANA_2_AS	TTAGCTCTTAAAC	GAGAAGCAGTCTTCATACAC	CAACAAG
sgNC1_S	TTG	TTGTAGGGTTGTGGGCACGA	GTTTAAGAGC
sgNC1_AS	TTAGCTCTTAAAC	TCGTGCCCACAACCCTACAA	CAACAAG
sgNC2_S	TTG	ATGCTAAGGTTCCTATGTGC	GTTTAAGAGC
sgNC2_AS	TTAGCTCTTAAAC	GCACATAGGAACCTTAGCAT	CAACAAG
sgNC3_S	TTG	AGTTAGCTTTAAACTGTACA	GTTTAAGAGC
sgNC3_AS	TTAGCTCTTAAAC	TGTACAGTTTAAAGCTAACT	CAACAAG
sgNC4_S	TTG	TTTGCTGCTATAACTTAGAG	GTTTAAGAGC
sgNC4_AS	TTAGCTCTTAAAC	CTCTAAGTTATAGCAGCAAA	CAACAAG
sgMYC_1_S	TTG	GCTGTAGTAATTCCAGCGAG	GTTTAAGAGC
sgMYC_1_AS	TTAGCTCTTAAAC	CTCGCTGGAATTACTACAGC	CAACAAG
sgMYC_2_S	TTG	GAGAGGCAGAGGGAGCGAGC	GTTTAAGAGC
sgMYC_2_AS	TTAGCTCTTAAAC	GCTCGCTCCCTCTGCCTCTC	CAACAAG
sgMYC_3_S	TTG	GCCGGCTAGGGTGGAAGAGC	GTTTAAGAGC
sgMYC_3_AS	TTAGCTCTTAAAC	GCTCTTCCACCCTAGCCGGC	CAACAAG
sgMYC_4_S	TTG	TAATTCCAGCGAGAGGCAGA	GTTTAAGAGC
sgMYC_4_AS	TTAGCTCTTAAAC	TCTGCCTCTCGCTGGAATTA	CAACAAG
sgSTAT1_1_S	TTG	TCTGCCAGGCGCGATCCCCC	GTTTAAGAGC
sgSTAT1_1_AS	TTAGCTCTTAAAC	GGGGGATCGCGCCTGGCAGA	CAACAAG
sgSTAT1_2_S	TTG	GGAGGGGCTCGGCTGCACCG	GTTTAAGAGC
sgSTAT1_2_AS	TTAGCTCTTAAAC	CGGTGCAGCCGAGCCCCTCC	CAACAAG
sgSTAT1_3_S	TTG	GCGGAGGGGCTCGGCTGCAC	GTTTAAGAGC
sgSTAT1_3_AS	TTAGCTCTTAAAC	GTGCAGCCGAGCCCCTCCGC	CAACAAG
sgSTAT1_4_S	TTG	GAGGGGCTCGGCTGCACCGG	GTTTAAGAGC
sgSTAT1_4_AS	TTAGCTCTTAAAC	CCGGTGCAGCCGAGCCCCTC	CAACAAG
sgIFNGR2_1_S	TTG	CGTCGCCGCCCAAACCGCCA	GTTTAAGAGC
sgIFNGR2_1_AS	TTAGCTCTTAAAC	TGGCGGTTTGGGCGGCGACG	CAACAAG
sgIFNGR2_2_S	TTG	AAACCGCCATGGCGAGCGCA	GTTTAAGAGC
sgIFNGR2_2_AS	TTAGCTCTTAAAC	TGCGCTCGCCATGGCGGTTT	CAACAAG
sgIFNGR2_3_S	TTG	AGCGTCGGTCGCATGGCCCC	GTTTAAGAGC
sgIFNGR2_3_AS	TTAGCTCTTAAAC	GGGGCCATGCGACCGACGCT	CAACAAG
sgIFNGR2_4_S	TTG	TGCGCGCCCTGCGCTCGCCA	GTTTAAGAGC
sgIFNGR2_4_AS	TTAGCTCTTAAAC	TGGCGAGCGCAGGGCGCGCA	CAACAAG
sgPDCD1_S	TTG	CGACTGGCCAGGGCGCCTGT	GTTTAAGAGC
sgPDCD1_AS	TTAGCTCTTAAAC	ACAGGCGCCCTGGCCAGTCG	CAACAAG
sgNEAT1_S	TTG	CGCCTGGGTGTAGTTGTGG	GTTTAAGAGC
sgNEAT1_AS	TTAGCTCTTAAAC	CCACAACTACACCCAGGCG	CAACAAG
sgDPH1_S	TTG	CGGCGCTGGTCGTATC	GTTTAAGAGC
sgDPH1_AS	TTAGCTCTTAAAC	GATACGACCAGCGCCG	CAACAAG

## Sheet: ddPCR
Primer Name	Sequence	Region
BFP-fwd	CTGGAAGGCAGAAACGACAT	BFP
BFP-rev	TGCTAGGGAGGTCGCAGTAT
CloningSite-fwd	ACGGACTTGTGGGAGAAGC	Cloning Site
CloningSite-rev	GGGTGGTGCCCATCCTGGTC
DPH1-fwd	CCCCTGCCCCGGTTAATTTGCATATAATATTCC	DPH1
DPH1-rev	TTAGCTCTTAAACGATACGACCAGCGCCGCCCAACAAG
